# Supplementary material for: DNA methylation patterns of FKBP5 regulatory regions in brain and blood of humanized mice and humans
Source: Mol Psychiatry. 2024 Feb 5;29(5):1510–20. doi: 10.1038/s41380-024-02430-x (PMC11189813; doi:10.1038/s41380-024-02430-x)
Supplement: Supplementary file 2 — Supplementary Table 7 [file 41380_2024_2430_MOESM2_ESM.xlsx]

## Sheet: Table 7 Correlations hu-mouse
CpG	35558386_Blood	35558438_Blood	35558488_Blood	35558513_Blood	35558566_Blood	35558710_Blood	35558721_Blood	35569751_Blood	35569757_Blood	35569777_Blood	35569896_Blood	35569922_Blood	35570224_Blood	35578739_Blood	35578830_Blood	35578891_Blood	35607856_Blood	35607904_Blood	35607969_Blood	35608022_Blood	35558386_PFC	35558438_PFC	35558488_PFC	35558513_PFC	35558566_PFC	35558710_PFC	35558721_PFC	35569751_PFC	35569757_PFC	35569777_PFC	35569896_PFC	35569922_PFC	35570224_PFC	35578739_PFC	35578830_PFC	35578891_PFC	35607856_PFC	35607904_PFC	35607969_PFC	35608022_PFC	35558386_HIP	35558438_HIP	35558488_HIP	35558513_HIP	35558566_HIP	35558710_HIP	35558721_HIP	35569751_HIP	35569757_HIP
35558386_Blood	1	0.171423	0.0671506	0.493598	0.364351	0.20405	0.275954	0.486743	0.512753	0.512955	0.507914	0.428269	0.463353	0.0200289	0.0872371	0.094136	0.467587	0.275688	0.396854	0.540889	-0.0629658	-0.0109022	-0.0665258	-0.00645233	-0.19624	-0.28546	-0.325286	0.251196	0.308154	0.413617	0.357103	0.349316	0.431194	0.0182445	-0.216487	-0.165313	0.0910001	-0.142841	-0.186673	0.145289	0.17145	0.462372	-0.103707	-0.14115	0.128587	-0.107156	-0.356694	0.0199532	0.13179
35558438_Blood	0.171423	1	0.333669	0.30248	0.383142	0.261934	0.270866	0.205283	0.217383	0.235531	0.0939706	0.0306513	0.306715	0.661028	0.60483	0.391053	0.359145	0.447559	0.414339	0.392295	0.193814	0.315309	0.135292	0.190476	0.14219	0.00111259	-0.2668	0.0834446	0.0932354	0.111037	0.133289	0.0289275	0.224077	-0.0516244	0.0320427	-0.136182	-0.115265	0.000445038	-0.0367156	0.0264798	-0.273713	-0.238975	-0.0426213	-0.0298103	-0.00886918	-0.0763735	-0.0505051	0.291697	0.391229
35558488_Blood	0.0671506	0.333669	1	0.212723	0.163525	0.0753227	0.0692111	0.149813	0.154653	0.192963	0.261115	0.204254	0.219377	0.328808	0.124179	0.300545	0.255066	0.139558	0.34019	0.344862	-0.156396	-0.12525	-0.265406	-0.0856507	-0.00111235	-0.16396	-0.0246941	0.0264739	0.00244716	0.0122358	0.0941046	-0.0349277	0.083871	-0.176863	-0.1297	-0.214683	-0.102558	0.371301	0.259177	0.122581	-0.205911	0.0625616	-0.0842365	-0.0837438	0.180296	-0.166995	-0.230049	0.171429	0.247291
35558513_Blood	0.493598	0.30248	0.212723	1	0.233468	0.28368	0.394081	0.548387	0.568952	0.5625	0.560887	0.639113	0.480645	0.14486	0.283044	0.308411	0.689113	0.316596	0.508116	0.545271	0.16485	0.176418	0.144828	0.244939	0.133704	0.000667408	-0.193326	-0.0513904	-0.018465	0.0918799	0.061624	0.00912125	0.0745273	-0.00378198	-0.0887653	0.137709	-0.0905451	-0.3099	-0.0629588	0.190211	0.0241379	0.37734	-0.0605911	-0.0541872	0.194089	-0.128079	-0.154187	0.0704433	0.210345
35558566_Blood	0.364351	0.383142	0.163525	0.233468	1	0.670375	0.236315	0.626613	0.641935	0.638306	0.468145	0.283871	0.739919	0.226969	-0.0678683	0.359813	0.373387	0.066344	0.179655	0.460577	-0.0278087	0.0442714	0.117686	0.229811	0.213793	0.0696329	-0.276974	0.148832	0.178198	0.216908	0.149722	0.139043	0.281424	0.111012	-0.0393771	-0.107453	0.0362625	0.0878754	0.145717	0.312125	-0.0344828	-0.0344828	-0.173399	-0.303941	0.110345	0.0970443	-0.00246305	0.295074	0.279803
35558710_Blood	0.20405	0.261934	0.0753227	0.28368	0.670375	1	0.376989	0.515296	0.518189	0.508844	0.427411	0.272778	0.671487	0.178391	-0.183319	0.439887	0.409834	-0.0551908	0.058745	0.234338	0.238424	0.183744	0.358128	0.392118	0.37734	0.393596	0.053202	-0.0980296	-0.0916256	-0.062069	-0.133498	-0.128079	-0.0152709	0.0940887	0.128079	0.145813	0.0231527	-0.284729	0.0807882	0.166995	-0.15873	-0.164751	-0.136289	-0.272578	0.0437876	-0.0853859	-0.0235359	0.364532	0.375479
35558721_Blood	0.275954	0.270866	0.0692111	0.394081	0.236315	0.376989	1	0.00956831	0.0322652	0.00956831	0.0620828	0.00244771	0.221184	-0.107935	0.038689	0.403351	0.212283	0.306922	0.241237	-0.04073	0.233309	0.168268	0.1424	0.127125	0.0549396	-0.0842572	-0.142646	-0.0822863	-0.130081	-0.0320276	-0.00172456	0.0534614	0.0487805	0.0608524	0.0657798	0.0694752	0.352304	-0.358463	0.0103474	-0.0931264	-0.280591	-0.123734	-0.445935	-0.367096	-0.130851	-0.259239	-0.249932	0.00054742	0.100999
35569751_Blood	0.486743	0.205283	0.149813	0.548387	0.626613	0.515296	0.00956831	1	0.984677	0.989113	0.865726	0.78871	0.892742	0.291055	0.107254	0.411215	0.631048	0.0822747	0.202843	0.647913	0.108343	0.0335929	0.221357	0.317909	0.298776	0.121691	-0.102113	-0.0113459	0.0429366	0.0967742	0.0847608	0.062069	0.069188	0.0295884	-0.139043	0.135039	-0.125695	-0.0304783	0.0144605	0.267186	0.321675	0.434483	0.162562	0.162069	0.306404	0.150739	0.00295567	0.126601	0.141379
35569757_Blood	0.512753	0.217383	0.154653	0.568952	0.641935	0.518189	0.0322652	0.984677	1	0.989113	0.855242	0.770161	0.905242	0.306186	0.114597	0.383845	0.658871	0.0824763	0.206271	0.629562	0.161735	0.0985539	0.279199	0.397108	0.353949	0.134149	-0.151057	-0.0269188	0.0233593	0.0776418	0.0593993	0.0304783	0.0625139	0.0625139	-0.117686	0.151057	-0.131924	-0.0460512	0.0233593	0.296552	0.281773	0.381281	0.172414	0.175369	0.330542	0.158621	0.055665	0.137438	0.168473
35569777_Blood	0.512955	0.235531	0.192963	0.5625	0.638306	0.508844	0.00956831	0.989113	0.989113	1	0.847177	0.768548	0.891129	0.324655	0.12016	0.390521	0.631048	0.0921557	0.244178	0.665255	0.13059	0.0335929	0.212458	0.333927	0.320133	0.105228	-0.144383	-0.046941	0.00689655	0.0665184	0.0527253	0.0206897	0.0602892	0.0460512	-0.0896552	0.147942	-0.159066	-0.0171301	0.025139	0.266741	0.30197	0.394581	0.150246	0.166502	0.328079	0.141379	-0.000985222	0.150246	0.163547
35569896_Blood	0.507914	0.0939706	0.261115	0.560887	0.468145	0.427411	0.0620828	0.865726	0.855242	0.847177	1	0.906048	0.753226	0.263685	0.129506	0.367156	0.575	0.0608994	0.132876	0.560395	0.0794216	-0.0460512	0.12525	0.215573	0.151057	0.122136	-0.00956618	0.00689655	0.039822	0.0642937	0.119466	0.107898	-0.0286986	0.20356	-0.106118	0.214683	-0.0674082	-0.0375973	-0.0153504	0.169744	0.266502	0.478325	0.184729	0.157143	0.383251	-0.0453202	-0.20197	0.219704	0.281281
35569922_Blood	0.428269	0.0306513	0.204254	0.639113	0.283871	0.272778	0.00244771	0.78871	0.770161	0.768548	0.906048	1	0.589919	0.220071	0.253004	0.441032	0.568952	0.0804598	0.248211	0.507562	-0.0100111	-0.136819	0.025139	0.122581	0.0429366	0.110567	0.010901	0.069188	0.0918799	0.131924	0.20267	0.187097	0.00333704	0.00778643	-0.253838	0.123026	0.0126808	-0.0353726	0.115017	0.183537	0.255665	0.621182	0.259606	0.206404	0.384729	-0.0812808	-0.216256	0.125616	0.183744
35570224_Blood	0.463353	0.306715	0.219377	0.480645	0.739919	0.671487	0.221184	0.892742	0.905242	0.891129	0.753226	0.589919	1	0.242768	0.0709835	0.498442	0.708468	0.0990119	0.233088	0.568865	0.248498	0.225362	0.365517	0.4901	0.450501	0.155951	-0.141713	-0.0936596	-0.0429366	0.0206897	-0.00556174	-0.0487208	0.0949944	0.0785317	-0.0282536	0.155951	-0.0714127	-0.00200222	0.123915	0.283648	0.138916	0.170936	0.106404	0.0226601	0.258128	0.153695	0.00788177	0.247291	0.285714
35578739_Blood	0.0200289	0.661028	0.328808	0.14486	0.226969	0.178391	-0.107935	0.291055	0.306186	0.324655	0.263685	0.220071	0.242768	1	0.519141	0.295348	0.215176	0.245048	0.0935796	0.334743	0.208179	0.187238	0.280365	0.270017	0.251293	0.0482878	-0.134516	-0.0509978	-0.108894	-0.0921409	0.0312885	-0.0756344	-0.0889382	-0.0534614	0.0593742	0.0325203	-0.094851	-0.0401577	-0.0857354	0.0877063	-0.261429	-0.200657	0.168902	0.218998	0.0719956	0.0128661	0.0990966	0.179305	0.324117
35578830_Blood	0.0872371	0.60483	0.124179	0.283044	-0.0678683	-0.183319	0.038689	0.107254	0.114597	0.12016	0.129506	0.253004	0.0709835	0.519141	1	0.384376	0.370271	0.467282	0.457884	0.29379	0.228381	0.243656	0.186499	0.201035	0.11456	-0.0401577	-0.140675	-0.0172456	-0.0105937	-0.0179847	0.123676	0.0495196	0.0630697	-0.0926337	-0.0559251	0.0187238	0.0236511	0.12811	0.0179847	0.0906627	-0.214071	-0.0139611	0.255133	0.200657	0.0862305	-0.0227211	0.0142349	0.0227211	0.159047
35578891_Blood	0.094136	0.391053	0.300545	0.308411	0.359813	0.439887	0.403351	0.411215	0.383845	0.390521	0.367156	0.441032	0.498442	0.295348	0.384376	1	0.451936	0.154462	0.381885	0.155353	0.21111	-0.00812908	0.168247	0.199778	0.234512	0.150265	0.0709447	0.0160118	-0.0169972	0.0268506	0.0832615	0.0137948	-0.038182	-0.168247	-0.102968	0.0275896	0.0716837	0.0231556	0.363345	0.0142875	-0.16231	0.111947	0.0555632	-0.0473519	0.11359	-0.0676064	-0.0807445	0.139866	0.204188
35607856_Blood	0.467587	0.359145	0.255066	0.689113	0.373387	0.409834	0.212283	0.631048	0.658871	0.631048	0.575	0.568952	0.708468	0.215176	0.370271	0.451936	1	0.297842	0.546628	0.415205	0.189321	0.224027	0.259177	0.370857	0.27564	0.0362625	-0.212458	0.0358176	0.108343	0.173749	0.148832	0.0424917	0.181758	-0.0989989	-0.223582	0.0126808	-0.00467186	0.0696329	0.163515	0.462959	0.0344828	0.281281	0.265025	0.0256158	0.431034	0.133498	0.0615764	0.0389163	0.200985
35607904_Blood	0.275688	0.447559	0.139558	0.316596	0.066344	-0.0551908	0.306922	0.0822747	0.0824763	0.0921557	0.0608994	0.0804598	0.0990119	0.245048	0.467282	0.154462	0.297842	1	0.439649	0.349536	-0.234312	-0.076324	-0.102359	-0.0631954	-0.0881175	-0.364709	-0.426791	0.169337	0.129061	0.23142	0.210948	0.126613	0.334001	-0.1166	-0.185581	-0.167557	0.240098	-0.183133	-0.109257	-0.141967	-0.127125	-0.0894309	-0.324711	-0.38507	-0.202513	-0.174181	-0.221483	-0.101983	-0.0541939
35607969_Blood	0.396854	0.414339	0.34019	0.508116	0.179655	0.058745	0.241237	0.202843	0.206271	0.244178	0.132876	0.248211	0.233088	0.0935796	0.457884	0.381885	0.546628	0.439649	1	0.361904	-0.0916676	0.0151296	-0.0333741	0.0776505	0.11236	0.0614084	-0.0106797	0.111915	0.148181	0.222049	0.154411	0.076538	0.27567	-0.212482	-0.197575	-0.201802	-0.038714	0.0649683	0.10168	0.168428	0.160857	0.250523	-0.0418771	0.0142875	0.324178	-0.000246336	-0.146323	0.119966	0.182288
35608022_Blood	0.540889	0.392295	0.344862	0.545271	0.460577	0.234338	-0.04073	0.647913	0.629562	0.665255	0.560395	0.507562	0.568865	0.334743	0.29379	0.155353	0.415205	0.349536	0.361904	1	-0.123721	0.0892301	-0.00534045	0.134624	0.0694259	-0.0596351	-0.163106	0.0907877	0.093903	0.186248	0.166667	0.127503	0.303516	-0.0687583	-0.119048	-0.0562973	-0.198932	-0.0413885	-0.0845572	0.111704	0.0859818	0.288741	-0.124661	-0.137472	-0.0312885	-0.0162602	-0.235033	0.231584	0.263612
35558386_PFC	-0.0629658	0.193814	-0.156396	0.16485	-0.0278087	0.238424	0.233309	0.108343	0.161735	0.13059	0.0794216	-0.0100111	0.248498	0.208179	0.228381	0.21111	0.189321	-0.234312	-0.0916676	-0.123721	1	0.728142	0.640489	0.552392	0.526585	0.324583	0.16396	-0.718799	-0.664516	-0.648943	-0.649388	-0.580423	-0.570634	0.254283	0.462069	0.690768	-0.376641	-0.31079	-0.147497	-0.225362	0.0246305	-0.202463	0.516256	0.552217	0.357635	0.293596	0.250246	-0.0413793	0.044335
35558438_PFC	-0.0109022	0.315309	-0.12525	0.176418	0.0442714	0.183744	0.168268	0.0335929	0.0985539	0.0335929	-0.0460512	-0.136819	0.225362	0.187238	0.243656	-0.00812908	0.224027	-0.076324	0.0151296	0.0892301	0.728142	1	0.788654	0.680979	0.469188	0.305451	0.098109	-0.376641	-0.335261	-0.317464	-0.369967	-0.314349	-0.119466	-0.0429366	0.108343	0.27475	-0.16129	-0.289433	-0.276085	-0.00333704	0.0118227	-0.181281	0.344828	0.414286	0.0985222	0.348276	0.323153	0.0640394	0.19803
35558488_PFC	-0.0665258	0.135292	-0.265406	0.144828	0.117686	0.358128	0.1424	0.221357	0.279199	0.212458	0.12525	0.025139	0.365517	0.280365	0.186499	0.168247	0.259177	-0.102359	-0.0333741	-0.00534045	0.640489	0.788654	1	0.873637	0.70723	0.508343	0.241379	-0.296552	-0.277864	-0.258287	-0.278754	-0.252503	-0.19733	0.0238042	0.132369	0.316574	-0.00556174	-0.259177	-0.186207	0.0660734	0.159113	-0.249261	0.282266	0.417241	0.0881773	0.494581	0.531034	0.0458128	0.108374
35558513_PFC	-0.00645233	0.190476	-0.0856507	0.244939	0.229811	0.392118	0.127125	0.317909	0.397108	0.333927	0.215573	0.122581	0.4901	0.270017	0.201035	0.199778	0.370857	-0.0631954	0.0776505	0.134624	0.552392	0.680979	0.873637	1	0.842047	0.581313	0.249388	-0.323248	-0.308565	-0.267186	-0.278309	-0.285428	-0.202225	0.151947	0.274305	0.360178	-0.195106	-0.148387	-0.0304783	0.281424	0.151232	-0.237438	0.351724	0.39064	0.118227	0.439901	0.406404	0.207389	0.240887
35558566_PFC	-0.19624	0.14219	-0.00111235	0.133704	0.213793	0.37734	0.0549396	0.298776	0.353949	0.320133	0.151057	0.0429366	0.450501	0.251293	0.11456	0.234512	0.27564	-0.0881175	0.11236	0.0694259	0.526585	0.469188	0.70723	0.842047	1	0.667186	0.316129	-0.466518	-0.446941	-0.429588	-0.48832	-0.507898	-0.366407	0.233815	0.473192	0.49277	-0.356174	-0.0656285	-0.0149055	0.158621	0.064532	-0.393596	0.258128	0.419212	0.216256	0.348276	0.417734	0.223645	0.182266
35558710_PFC	-0.28546	0.00111259	-0.16396	0.000667408	0.0696329	0.393596	-0.0842572	0.121691	0.134149	0.105228	0.122136	0.110567	0.155951	0.0482878	-0.0401577	0.150265	0.0362625	-0.364709	0.0614084	-0.0596351	0.324583	0.305451	0.508343	0.581313	0.667186	1	0.769522	-0.239155	-0.260957	-0.319689	-0.34861	-0.256507	-0.407341	0.223582	0.305451	0.361958	-0.347275	-0.16485	-0.0349277	0.115017	0.215271	-0.112315	0.287192	0.371429	0.192118	0.164532	0.186207	0.430542	0.364532
35558721_PFC	-0.325286	-0.2668	-0.0246941	-0.193326	-0.276974	0.053202	-0.142646	-0.102113	-0.151057	-0.144383	-0.00956618	0.010901	-0.141713	-0.134516	-0.140675	0.0709447	-0.212458	-0.426791	-0.0106797	-0.163106	0.16396	0.098109	0.241379	0.249388	0.316129	0.769522	1	-0.243159	-0.295217	-0.375306	-0.317909	-0.180423	-0.513682	0.0860957	0.16307	0.255617	-0.314349	-0.124805	-0.0745273	-0.0215795	0.359606	0.131034	0.250246	0.323645	0.0576355	0.146305	0.0330049	0.209852	0.135468
35569751_PFC	0.251196	0.0834446	0.0264739	-0.0513904	0.148832	-0.0980296	-0.0822863	-0.0113459	-0.0269188	-0.046941	0.00689655	0.069188	-0.0936596	-0.0509978	-0.0172456	0.0160118	0.0358176	0.169337	0.111915	0.0907877	-0.718799	-0.376641	-0.296552	-0.323248	-0.466518	-0.239155	-0.243159	1	0.974194	0.936819	0.917686	0.890545	0.794883	-0.362403	-0.63426	-0.834928	0.464294	0.26941	0.0527253	0.2396	-0.046798	0.264039	-0.31133	-0.387685	-0.166502	-0.0310345	0.0428571	-0.0827586	-0.0399015
35569757_PFC	0.308154	0.0932354	0.00244716	-0.018465	0.178198	-0.0916256	-0.130081	0.0429366	0.0233593	0.00689655	0.039822	0.0918799	-0.0429366	-0.108894	-0.0105937	-0.0169972	0.108343	0.129061	0.148181	0.093903	-0.664516	-0.335261	-0.277864	-0.308565	-0.446941	-0.260957	-0.295217	0.974194	1	0.964405	0.915017	0.870968	0.836263	-0.348165	-0.627586	-0.811791	0.432703	0.346385	0.0665184	0.262736	0.0270936	0.28867	-0.235961	-0.315764	-0.070936	0.0285714	0.0817734	-0.129557	-0.0975369
35569777_PFC	0.413617	0.111037	0.0122358	0.0918799	0.216908	-0.062069	-0.0320276	0.0967742	0.0776418	0.0665184	0.0642937	0.131924	0.0206897	-0.0921409	-0.0179847	0.0268506	0.173749	0.23142	0.222049	0.186248	-0.648943	-0.317464	-0.258287	-0.267186	-0.429588	-0.319689	-0.375306	0.936819	0.964405	1	0.932369	0.865628	0.881201	-0.356618	-0.620467	-0.767742	0.462069	0.292992	0.145717	0.230701	0.0591133	0.298522	-0.265517	-0.341872	-0.0773399	0.0665025	0.0344828	-0.164532	-0.141872
35569896_PFC	0.357103	0.133289	0.0941046	0.061624	0.149722	-0.133498	-0.00172456	0.0847608	0.0593993	0.0527253	0.119466	0.20267	-0.00556174	0.0312885	0.123676	0.0832615	0.148832	0.210948	0.154411	0.166667	-0.649388	-0.369967	-0.278754	-0.278309	-0.48832	-0.34861	-0.317909	0.917686	0.915017	0.932369	1	0.935929	0.790434	-0.34327	-0.653393	-0.78109	0.567964	0.377531	0.228031	0.277419	0.0103448	0.315764	-0.248276	-0.333498	-0.107389	0.0482759	0.00492611	-0.163054	-0.114286
35569922_PFC	0.349316	0.0289275	-0.0349277	0.00912125	0.139043	-0.128079	0.0534614	0.062069	0.0304783	0.0206897	0.107898	0.187097	-0.0487208	-0.0756344	0.0495196	0.0137948	0.0424917	0.126613	0.076538	0.127503	-0.580423	-0.314349	-0.252503	-0.285428	-0.507898	-0.256507	-0.180423	0.890545	0.870968	0.865628	0.935929	1	0.731257	-0.351724	-0.659622	-0.740601	0.551947	0.263626	0.0709677	0.247164	0.108867	0.447291	-0.182759	-0.299015	-0.0753695	0.116256	-0.0221675	-0.232512	-0.176355
35570224_PFC	0.431194	0.224077	0.083871	0.0745273	0.281424	-0.0152709	0.0487805	0.069188	0.0625139	0.0602892	-0.0286986	0.00333704	0.0949944	-0.0889382	0.0630697	-0.038182	0.181758	0.334001	0.27567	0.303516	-0.570634	-0.119466	-0.19733	-0.202225	-0.366407	-0.407341	-0.513682	0.794883	0.836263	0.881201	0.790434	0.731257	1	-0.45406	-0.588877	-0.769967	0.487875	0.349944	0.0723026	0.261846	-0.0788177	0.166502	-0.335961	-0.405911	-0.197537	-0.0305419	-0.070936	-0.0802956	-0.0394089
35578739_PFC	0.0182445	-0.0516244	-0.176863	-0.00378198	0.111012	0.0940887	0.0608524	0.0295884	0.0625139	0.0460512	0.20356	0.00778643	0.0785317	-0.0534614	-0.0926337	-0.168247	-0.0989989	-0.1166	-0.212482	-0.0687583	0.254283	-0.0429366	0.0238042	0.151947	0.233815	0.223582	0.0860957	-0.362403	-0.348165	-0.356618	-0.34327	-0.351724	-0.45406	1	0.752614	0.67564	-0.444271	-0.2	-0.0117909	-0.169744	0.0788177	-0.399507	0.0773399	0.0901478	0.112315	-0.0482759	0.0137931	0.279803	0.198522
35578830_PFC	-0.216487	0.0320427	-0.1297	-0.0887653	-0.0393771	0.128079	0.0657798	-0.139043	-0.117686	-0.0896552	-0.106118	-0.253838	-0.0282536	0.0593742	-0.0559251	-0.102968	-0.223582	-0.185581	-0.197575	-0.119048	0.462069	0.108343	0.132369	0.274305	0.473192	0.305451	0.16307	-0.63426	-0.627586	-0.620467	-0.653393	-0.659622	-0.588877	0.752614	1	0.767742	-0.612903	-0.243604	-0.119021	-0.23426	-0.125123	-0.6	0.0866995	0.183744	-0.008867	-0.0812808	-0.00935961	0.28867	0.211823
35578891_PFC	-0.165313	-0.136182	-0.214683	0.137709	-0.107453	0.145813	0.0694752	0.135039	0.151057	0.147942	0.214683	0.123026	0.155951	0.0325203	0.0187238	0.0275896	0.0126808	-0.167557	-0.201802	-0.0562973	0.690768	0.27475	0.316574	0.360178	0.49277	0.361958	0.255617	-0.834928	-0.811791	-0.767742	-0.78109	-0.740601	-0.769967	0.67564	0.767742	1	-0.550612	-0.368632	-0.0567297	-0.291212	0.148768	-0.250246	0.386207	0.406404	0.242365	0.0625616	0.0172414	0.128079	0.0753695
35607856_PFC	0.0910001	-0.115265	-0.102558	-0.0905451	0.0362625	0.0231527	0.352304	-0.125695	-0.131924	-0.159066	-0.0674082	0.0126808	-0.0714127	-0.094851	0.0236511	0.0716837	-0.00467186	0.240098	-0.038714	-0.198932	-0.376641	-0.16129	-0.00556174	-0.195106	-0.356174	-0.347275	-0.314349	0.464294	0.432703	0.462069	0.567964	0.551947	0.487875	-0.444271	-0.612903	-0.550612	1	0.161735	0.230701	0.103448	-0.236453	0.0334975	-0.415764	-0.412808	-0.250246	-0.143842	-0.0714286	-0.185222	-0.159606
35607904_PFC	-0.142841	0.000445038	0.371301	-0.3099	0.0878754	-0.284729	-0.358463	-0.0304783	-0.0460512	-0.0171301	-0.0375973	-0.0353726	-0.00200222	-0.0401577	0.12811	0.0231556	0.0696329	-0.183133	0.0649683	-0.0413885	-0.31079	-0.289433	-0.259177	-0.148387	-0.0656285	-0.16485	-0.124805	0.26941	0.346385	0.292992	0.377531	0.263626	0.349944	-0.2	-0.243604	-0.368632	0.161735	1	0.486541	0.393548	-0.00147783	-0.0103448	0.0965517	0.00344828	0.172906	0.153695	0.0862069	-0.0384236	-0.0955665
35607969_PFC	-0.186673	-0.0367156	0.259177	-0.0629588	0.145717	0.0807882	0.0103474	0.0144605	0.0233593	0.025139	-0.0153504	0.115017	0.123915	-0.0857354	0.0179847	0.363345	0.163515	-0.109257	0.10168	-0.0845572	-0.147497	-0.276085	-0.186207	-0.0304783	-0.0149055	-0.0349277	-0.0745273	0.0527253	0.0665184	0.145717	0.228031	0.0709677	0.0723026	-0.0117909	-0.119021	-0.0567297	0.230701	0.486541	1	0.128365	-0.0315271	-0.0960591	0.0517241	-0.156158	0.102463	0.108867	0.0866995	-0.0206897	-0.138916
35608022_PFC	0.145289	0.0264798	0.122581	0.190211	0.312125	0.166995	-0.0931264	0.267186	0.296552	0.266741	0.169744	0.183537	0.283648	0.0877063	0.0906627	0.0142875	0.462959	-0.141967	0.168428	0.111704	-0.225362	-0.00333704	0.0660734	0.281424	0.158621	0.115017	-0.0215795	0.2396	0.262736	0.230701	0.277419	0.247164	0.261846	-0.169744	-0.23426	-0.291212	0.103448	0.393548	0.128365	1	-0.103448	0.179803	0.135468	-0.107389	-0.0211823	0.0492611	0.111823	0.168966	0.260099
35558386_HIP	0.17145	-0.273713	-0.205911	0.0241379	-0.0344828	-0.15873	-0.280591	0.321675	0.281773	0.30197	0.266502	0.255665	0.138916	-0.261429	-0.214071	-0.16231	0.0344828	-0.127125	0.160857	0.0859818	0.0246305	0.0118227	0.159113	0.151232	0.064532	0.215271	0.359606	-0.046798	0.0270936	0.0591133	0.0103448	0.108867	-0.0788177	0.0788177	-0.125123	0.148768	-0.236453	-0.00147783	-0.0315271	-0.103448	1	0.481281	0.314778	0.402463	0.331527	0.593103	0.214778	-0.281883	-0.421456
35558438_HIP	0.462372	-0.238975	0.0625616	0.37734	-0.0344828	-0.164751	-0.123734	0.434483	0.381281	0.394581	0.478325	0.621182	0.170936	-0.200657	-0.0139611	0.111947	0.281281	-0.0894309	0.250523	0.288741	-0.202463	-0.181281	-0.249261	-0.237438	-0.393596	-0.112315	0.131034	0.264039	0.28867	0.298522	0.315764	0.447291	0.166502	-0.399507	-0.6	-0.250246	0.0334975	-0.0103448	-0.0960591	0.179803	0.481281	1	0.277833	0.127586	0.298522	0.0812808	-0.251724	-0.2578	-0.176245
35558488_HIP	-0.103707	-0.0426213	-0.0842365	-0.0605911	-0.173399	-0.136289	-0.445935	0.162562	0.172414	0.150246	0.184729	0.259606	0.106404	0.168902	0.255133	0.0555632	0.265025	-0.324711	-0.0418771	-0.124661	0.516256	0.344828	0.282266	0.351724	0.258128	0.287192	0.250246	-0.31133	-0.235961	-0.265517	-0.248276	-0.182759	-0.335961	0.0773399	0.0866995	0.386207	-0.415764	0.0965517	0.0517241	0.135468	0.314778	0.277833	1	0.701478	0.549261	0.416749	0.152709	-0.0147783	0.0180624
35558513_HIP	-0.14115	-0.0298103	-0.0837438	-0.0541872	-0.303941	-0.272578	-0.367096	0.162069	0.175369	0.166502	0.157143	0.206404	0.0226601	0.218998	0.200657	-0.0473519	0.0256158	-0.38507	0.0142875	-0.137472	0.552217	0.414286	0.417241	0.39064	0.419212	0.371429	0.323645	-0.387685	-0.315764	-0.341872	-0.333498	-0.299015	-0.405911	0.0901478	0.183744	0.406404	-0.412808	0.00344828	-0.156158	-0.107389	0.402463	0.127586	0.701478	1	0.533005	0.380788	0.276355	-0.0175151	-0.0153257
35558566_HIP	0.128587	-0.00886918	0.180296	0.194089	0.110345	0.0437876	-0.130851	0.306404	0.330542	0.328079	0.383251	0.384729	0.258128	0.0719956	0.0862305	0.11359	0.431034	-0.202513	0.324178	-0.0312885	0.357635	0.0985222	0.0881773	0.118227	0.216256	0.192118	0.0576355	-0.166502	-0.070936	-0.0773399	-0.107389	-0.0753695	-0.197537	0.112315	-0.008867	0.242365	-0.250246	0.172906	0.102463	-0.0211823	0.331527	0.298522	0.549261	0.533005	1	0.373892	0.187192	-0.237001	-0.15052
35558710_HIP	-0.107156	-0.0763735	-0.166995	-0.128079	0.0970443	-0.0853859	-0.259239	0.150739	0.158621	0.141379	-0.0453202	-0.0812808	0.153695	0.0128661	-0.0227211	-0.0676064	0.133498	-0.174181	-0.000246336	-0.0162602	0.293596	0.348276	0.494581	0.439901	0.348276	0.164532	0.146305	-0.0310345	0.0285714	0.0665025	0.0482759	0.116256	-0.0305419	-0.0482759	-0.0812808	0.0625616	-0.143842	0.153695	0.108867	0.0492611	0.593103	0.0812808	0.416749	0.380788	0.373892	1	0.723153	-0.533114	-0.581281
35558721_HIP	-0.356694	-0.0505051	-0.230049	-0.154187	-0.00246305	-0.0235359	-0.249932	0.00295567	0.055665	-0.000985222	-0.20197	-0.216256	0.00788177	0.0990966	0.0142349	-0.0807445	0.0615764	-0.221483	-0.146323	-0.235033	0.250246	0.323153	0.531034	0.406404	0.417734	0.186207	0.0330049	0.0428571	0.0817734	0.0344828	0.00492611	-0.0221675	-0.070936	0.0137931	-0.00935961	0.0172414	-0.0714286	0.0862069	0.0866995	0.111823	0.214778	-0.251724	0.152709	0.276355	0.187192	0.723153	1	-0.524904	-0.527094
35569751_HIP	0.0199532	0.291697	0.171429	0.0704433	0.295074	0.364532	0.00054742	0.126601	0.137438	0.150246	0.219704	0.125616	0.247291	0.179305	0.0227211	0.139866	0.0389163	-0.101983	0.119966	0.231584	-0.0413793	0.0640394	0.0458128	0.207389	0.223645	0.430542	0.209852	-0.0827586	-0.129557	-0.164532	-0.163054	-0.232512	-0.0802956	0.279803	0.28867	0.128079	-0.185222	-0.0384236	-0.0206897	0.168966	-0.281883	-0.2578	-0.0147783	-0.0175151	-0.237001	-0.533114	-0.524904	1	0.93202
35569757_HIP	0.13179	0.391229	0.247291	0.210345	0.279803	0.375479	0.100999	0.141379	0.168473	0.163547	0.281281	0.183744	0.285714	0.324117	0.159047	0.204188	0.200985	-0.0541939	0.182288	0.263612	0.044335	0.19803	0.108374	0.240887	0.182266	0.364532	0.135468	-0.0399015	-0.0975369	-0.141872	-0.114286	-0.176355	-0.0394089	0.198522	0.211823	0.0753695	-0.159606	-0.0955665	-0.138916	0.260099	-0.421456	-0.176245	0.0180624	-0.0153257	-0.15052	-0.581281	-0.527094	0.93202	1
35569777_HIP	0.109866	0.337522	0.25468	0.236946	0.28867	0.382047	0.171343	0.127586	0.150246	0.149754	0.27734	0.170443	0.273892	0.365179	0.111142	0.168058	0.144828	0.0130558	0.125139	0.291944	0.0103448	0.182266	0.107389	0.240394	0.175862	0.296552	0.0871921	-0.107882	-0.181773	-0.199015	-0.159113	-0.221182	-0.0669951	0.18867	0.232512	0.112808	-0.0980296	-0.159606	-0.158621	0.248768	-0.457033	-0.20416	-0.0935961	-0.0985222	-0.244116	-0.62069	-0.574165	0.892611	0.967488
35569896_HIP	0.333785	0.217788	0.284729	0.324631	0.16601	0.262178	0.186397	0.268966	0.265025	0.276355	0.3867	0.338424	0.325123	0.303039	0.141254	0.257561	0.205419	0.149526	0.140165	0.36068	0.0896552	0.177833	0.026601	0.116749	-0.0211823	0.00147783	-0.0285714	-0.184729	-0.221675	-0.18867	-0.170936	-0.187685	0.000985222	-0.0748768	0.0137931	0.110837	-0.037931	-0.202956	-0.223645	0.14335	-0.288998	0.181719	0.118774	-0.0060208	-0.209633	-0.590586	-0.778872	0.655665	0.742365
35569922_HIP	0.269491	0.279872	0.0906404	0.20197	0.331034	0.476738	0.356097	0.298522	0.268473	0.278325	0.358621	0.301478	0.419704	0.384889	0.209964	0.475982	0.289163	0.169972	0.154699	0.196354	0.0743842	0.141872	0.165025	0.229557	0.0738916	0.125616	0.0261084	-0.0950739	-0.140887	-0.100493	-0.0502463	-0.0625616	0.00394089	-0.00541872	0.044335	0.1	0.139409	-0.22069	-0.0857143	0.276847	-0.280788	0.0432403	0.0875753	-0.0881226	-0.232622	-0.444444	-0.600438	0.607389	0.697044
35570224_HIP	0.0938539	0.294407	0.280788	0.330542	0.0724138	0.110016	0.115506	0.133005	0.158128	0.161576	0.284729	0.24532	0.103941	0.445661	0.249658	-0.0238128	0.168966	-0.11898	-0.00541939	0.0492732	0.330049	0.234975	0.0349754	0.062069	0.0408867	-0.044335	-0.182759	-0.362069	-0.328079	-0.337931	-0.244828	-0.32069	-0.270936	0.219704	0.23202	0.278325	-0.091133	-0.0901478	-0.141872	0.166995	-0.441708	-0.105638	0.234811	0.308155	0.194308	-0.419814	-0.313082	0.404433	0.512315
35578739_HIP	-0.204951	-0.0825326	0.262069	0.193103	-0.279803	-0.0673235	0.0262762	-0.156158	-0.151724	-0.151232	-0.0980296	0.00246305	-0.235961	0.0580345	0.0533808	-0.242507	-0.0448276	0.099766	0.0628156	0.0130574	-0.0152709	0.173399	0.0600985	0.0399015	-0.0753695	-0.0773399	0.113793	-0.13202	-0.147291	-0.166502	-0.118227	-0.102463	-0.13202	-0.267488	-0.159113	-0.0901478	0.044335	-0.228571	-0.133498	-0.0216749	0.0667761	0.16913	-0.102901	-0.0361248	0.0328407	0.0426929	0.195402	-0.381773	-0.268966
35578830_HIP	0.194852	-0.00763735	-0.0389163	0.249261	0.238424	0.221675	0.165047	0.0315271	0.0940887	0.0408867	0.204433	0.204433	0.116256	0.0895155	0.1804	0.0440673	0.346305	0.282301	0.262348	0.113821	-0.0921182	0.0862069	0.0650246	0.0852217	-0.0704433	0.037931	-0.162069	0.189163	0.145813	0.158621	0.100985	0.170936	0.191626	0.08867	-0.133005	0.0157635	0.197044	-0.180296	0.00985222	0.202463	-0.105638	0.107827	0.0421456	-0.302135	0.186097	-0.125342	-0.103448	0.112808	0.242857
35578891_HIP	0.102722	0.0776053	0.0960591	0.253695	0.30197	0.224412	0.151909	0.126108	0.13202	0.169951	-0.0187192	-0.00197044	0.197044	-0.170819	-0.0355872	-0.0697961	0.203448	0.114053	0.413598	0.400838	-0.146798	0.0453202	-0.116749	-0.0487685	-0.0413793	-0.0551724	-0.126601	0.0669951	0.0635468	0.0763547	0.0157635	0.0724138	0.175862	-0.0763547	-0.0187192	-0.135468	-0.0916256	-0.143842	0	0.0640394	0.0530925	0.121511	-0.29064	-0.310345	0.144499	0.114395	0.11549	-0.133498	-0.0738916
35607856_HIP	0.09367	-0.319982	0.0798665	-0.0798665	-0.0567297	-0.202956	-0.200788	-0.115907	-0.13059	-0.118131	-0.154171	-0.12881	-0.116796	-0.400099	-0.208918	-0.149033	0.0723026	-0.122608	0.111025	0.0137962	-0.366852	-0.42158	-0.393103	-0.139933	0.00378198	0.0193548	0.151057	0.259177	0.268521	0.254283	0.214238	0.252058	0.153281	0.0375973	0.0416018	-0.180423	-0.222247	0.345495	0.148387	0.398888	0.055665	0.16798	-0.00935961	-0.265517	0.0679803	0.169951	0.0724138	-0.219704	-0.247783
35607904_HIP	-0.057626	-0.420116	-0.460734	-0.336151	-0.23693	-0.302463	-0.145356	-0.242714	-0.270745	-0.292992	-0.179533	-0.220022	-0.334816	-0.335304	-0.273713	-0.478138	-0.359288	-0.20672	-0.46479	-0.305964	-0.171524	-0.0696329	0.0816463	-0.172859	-0.301446	-0.166185	0.0246941	0.372636	0.386874	0.309455	0.363737	0.508343	0.195106	-0.0829811	-0.288098	-0.294327	0.401557	0.0585095	-0.26941	-0.106563	0.253695	0.126601	-0.0940887	-0.0763547	-0.0935961	0.374384	0.326601	-0.473892	-0.509852
35607969_HIP	-0.0275893	-0.141745	-0.170634	-0.0985539	0.153281	0.070936	0.0105937	0.0460512	0.00956618	0.025139	-0.025584	-0.118131	0.110122	-0.37152	-0.0670116	0.0571499	0.0113459	0.138407	0.0827678	0.187806	-0.209344	-0.117241	0.0923248	0.0318131	0.0896552	0.0576196	0.0923248	0.27386	0.281869	0.276974	0.204894	0.248943	0.229811	-0.0478309	-0.0674082	-0.142158	0.140823	0.159956	0.0647386	-0.119021	0.249754	-0.0576355	-0.291133	-0.325616	-0.129064	0.371429	0.229064	-0.1133	-0.247291
35608022_HIP	0.200022	-0.0654206	-0.0798665	-0.189321	0.389989	0.0275862	-0.0938655	0.262736	0.230256	0.253393	0.236485	0.195106	0.221802	-0.0758808	-0.102735	0.217514	-0.155061	-0.103916	0.0376015	0.185136	-0.359288	-0.387319	-0.16485	-0.0776418	-0.0344828	0.133259	0.0878754	0.34594	0.324138	0.322803	0.321913	0.366407	0.288543	0.0896552	-0.0602892	-0.164405	0.101669	0.328587	0.145717	0.111457	0.199015	0.14532	-0.0960591	-0.0881773	-0.16601	-0.0719212	-0.302463	0.414778	0.24335
[truncated: 11 more columns]
